# Supplementary material for: A Computational Study of Potential miRNA-Disease Association Inference Based on Ensemble Learning and Kernel Ridge Regression
Source: Front Bioeng Biotechnol. 2020 Feb 6;8:40. doi: 10.3389/fbioe.2020.00040 (PMC7015868; doi:10.3389/fbioe.2020.00040)
Supplement: Supplementary file 1 [file Data_Sheet_1.zip]

Archive with 4 entries (4 files):
- Supplementary table legends.DOCX
- Table 1.XLSX
- Table 2.XLSX
- Table 3.XLSX
