# Supplementary material for: A Computational Study of Potential miRNA-Disease Association Inference Based on Ensemble Learning and Kernel Ridge Regression
Source: Front Bioeng Biotechnol. 2020 Feb 6;8:40. doi: 10.3389/fbioe.2020.00040 (PMC7015868; doi:10.3389/fbioe.2020.00040)
Supplement: Supplementary file 1 [file Data_Sheet_1.zip › Table 1.XLSX]

## Sheet: Sheet1
Methods	Characteristic	Input data of model	Type
HDMP	Weighted k nearest neighbors, miRNA family and the cluster information	miRNA-disease associations, miRNA functional similarity, miRNA family and the cluster information	Scoring function-based
MiRAI	Various association matrices, Singular Value Decomposition	miRNA-disease associations, miRNA-neighbor associations, miRNA-target associations, miRNA-word associations, miRNA-family associations	Scoring function-based
MaxFlow	Combinatorial prioritization, push-relabel maximum flow	miRNA-disease associations, miRNA functional similarity, disease semantic and phenotypic similarity	Network-based
NCPMDA	Non-parametric universal network, network consistency projection	miRNA-disease associations, miRNA family information, miRNA functional similarity, disease semantic similarity	Network-based
PBMDA	Path-based, depth-first search	miRNA-disease associations, miRNA functional similarity, disease semantic similarity	Network-based
LRSSLMDA	Laplacian regularization, subspace regression, L1-norm constraint	miRNA-disease associations, miRNA functional similarity, disease semantic similarity	Machine learning-based
ABMDA	K-means clustering, ensemble learning, decision tree	miRNA-disease associations, miRNA functional similarity, disease semantic similarity	Machine learning-based
BNPMDA	Bipartite network projection, agglomerative hierarchical clustering, bias ratings	miRNA-disease associations, miRNA functional similarity, disease semantic similarity	Network-based
MDHGI	Matrix decomposition, Heterogeneous graph inference	miRNA-disease associations, miRNA functional similarity, disease semantic similarity	Network-based
IMCMDA	Inductive matrix completion	miRNA-disease associations, miRNA functional similarity, disease semantic similarity	Machine learning-based
MIDP	Random walk, different transition weight	miRNA-disease associations, miRNA functional similarity, disease semantic similarity	Network-based
EKRRMDA	Ensemble learning, feature dimensionality reduction, KRR	miRNA-disease associations, miRNA functional similarity, disease semantic similarity	Machine learning-based
