# Supplementary material for: A Computational Study of Potential miRNA-Disease Association Inference Based on Ensemble Learning and Kernel Ridge Regression
Source: Front Bioeng Biotechnol. 2020 Feb 6;8:40. doi: 10.3389/fbioe.2020.00040 (PMC7015868; doi:10.3389/fbioe.2020.00040)
Supplement: Supplementary file 1 [file Data_Sheet_1.zip › Table 2.XLSX]

## Sheet: Sheet1
miRNA	Evidence	miRNA	Evidence
hsa-mir-200a	dbdemc	hsa-mir-92a	unconfirmed
hsa-mir-200b	dbdemc;miR2Disease	hsa-mir-375	dbdemc
hsa-mir-155	dbdemc	hsa-mir-19a	dbdemc
hsa-mir-429	dbdemc	hsa-mir-133b	unconfirmed
hsa-mir-125b	unconfirmed	hsa-mir-210	dbdemc;miR2Disease
hsa-mir-126	dbdemc;miR2Disease	hsa-mir-9	dbdemc
hsa-mir-145	dbdemc	hsa-mir-34b	dbdemc
hsa-mir-205	unconfirmed	hsa-mir-7	dbdemc;miR2Disease
hsa-mir-146a	dbdemc	hsa-mir-10b	dbdemc
hsa-mir-100	dbdemc	hsa-mir-29b	dbdemc;miR2Disease
hsa-mir-17	miR2Disease	hsa-mir-204	dbdemc
hsa-let-7a	dbdemc	hsa-mir-183	dbdemc
hsa-mir-27a	dbdemc;miR2Disease	hsa-mir-34a	dbdemc
hsa-let-7b	unconfirmed	hsa-mir-196a	dbdemc
hsa-mir-34c	dbdemc	hsa-let-7f	dbdemc;miR2Disease
hsa-mir-182	dbdemc;miR2Disease	hsa-mir-16	dbdemc
hsa-mir-199a	dbdemc;miR2Disease	hsa-mir-143	dbdemc
hsa-mir-20a	dbdemc;miR2Disease	hsa-mir-15b	dbdemc
hsa-mir-218	dbdemc	hsa-mir-133a	unconfirmed
hsa-mir-203	dbdemc	hsa-mir-29a	dbdemc;miR2Disease
hsa-mir-29c	dbdemc;miR2Disease	hsa-let-7e	unconfirmed
hsa-let-7c	dbdemc	hsa-mir-19b	dbdemc;miR2Disease
hsa-mir-1	dbdemc	hsa-mir-146b	dbdemc
hsa-let-7d	dbdemc	hsa-mir-193b	dbdemc
hsa-mir-99a	dbdemc	hsa-mir-18a	dbdemc
