# Supplementary material for: A Computational Study of Potential miRNA-Disease Association Inference Based on Ensemble Learning and Kernel Ridge Regression
Source: Front Bioeng Biotechnol. 2020 Feb 6;8:40. doi: 10.3389/fbioe.2020.00040 (PMC7015868; doi:10.3389/fbioe.2020.00040)
Supplement: Supplementary file 1 [file Data_Sheet_1.zip › Table 3.XLSX]

## Sheet: Sheet1
miRNA	Evidence	miRNA	Evidence
hsa-mir-125b	unconfirmed	hsa-mir-199a	dbdemc
hsa-mir-34a	dbdemc	hsa-mir-34b	dbdemc
hsa-mir-221	dbdemc; miR2Disease	hsa-mir-1	dbdemc
hsa-mir-223	dbdemc	hsa-let-7i	dbdemc
hsa-mir-222	dbdemc	hsa-mir-205	dbdemc
hsa-mir-145	dbdemc; miR2Disease	hsa-let-7f	dbdemc
hsa-mir-29b	dbdemc	hsa-mir-96	dbdemc
hsa-mir-29a	dbdemc	hsa-mir-30a	dbdemc
hsa-mir-142	unconfirmed	hsa-mir-7	dbdemc
hsa-mir-143	dbdemc; miR2Disease	hsa-mir-26b	dbdemc
hsa-let-7a	dbdemc	hsa-mir-27b	dbdemc
hsa-mir-9	dbdemc	hsa-mir-15b	dbdemc
hsa-mir-181b	dbdemc	hsa-mir-106a	dbdemc; miR2Disease
hsa-mir-31	dbdemc	hsa-mir-214	dbdemc
hsa-mir-195	dbdemc	hsa-mir-100	dbdemc
hsa-mir-182	dbdemc	hsa-mir-99a	dbdemc; miR2Disease
hsa-let-7b	dbdemc	hsa-mir-22	dbdemc
hsa-mir-106b	dbdemc	hsa-mir-196b	unconfirmed
hsa-mir-183	dbdemc	hsa-mir-10b	dbdemc
hsa-mir-34c	unconfirmed	hsa-mir-148a	dbdemc
hsa-let-7d	dbdemc	hsa-mir-141	dbdemc
hsa-mir-146b	unconfirmed	hsa-mir-27a	dbdemc
hsa-let-7g	dbdemc	hsa-mir-224	dbdemc
hsa-let-7c	dbdemc	hsa-mir-375	unconfirmed
hsa-let-7e	dbdemc; miR2Disease	hsa-mir-451a	unconfirmed
